# Supplementary material for: Validation of the Standardized Needs Evaluation Questionnaire in Polish Cancer Patients
Source: Cancers (Basel). 2024 Apr 9;16(8):1451. doi: 10.3390/cancers16081451 (PMC11048258; doi:10.3390/cancers16081451)
Supplement: Supplementary file 1 [file cancers-16-01451-s001.zip]

Archive with 7 entries (6 files):
- cancers-2919324-supplementary/Supplementary material/
- cancers-2919324-supplementary/Supplementary material/Suppl. 1.pdf
- cancers-2919324-supplementary/Supplementary material/Suppl. 2.pdf
- cancers-2919324-supplementary/Supplementary material/Suppl. 3.pdf
- cancers-2919324-supplementary/Supplementary material/Suppl. 4.pdf
- cancers-2919324-supplementary/Supplementary material/Suppl. 5.pdf
- cancers-2919324-supplementary/Supplementary material/Suppl. 6.pdf
